# Supplementary material for: TaKMT-7A Gene Positively Regulates Spike Number in Wheat
Source: Genes (Basel). 2026 May 30;17(6):630. doi: 10.3390/genes17060630 (PMC13300514; doi:10.3390/genes17060630)
Supplement: Supplementary file 1 [file genes-17-00630-s001.zip]

Archive with 6 entries (6 files):
- Figure S1.jpg
- Figure S2.jpg
- Figure S3.jpg
- Figure S4.png
- Figure S5.png
- Table S1.pdf
